# Supplementary material for: Unveiling the Role of RNA Recognition Motif Proteins in Orchestrating Nucleotide-Binding Site and Leucine-Rich Repeat Protein Gene Pairs and Chloroplast Immunity Pathways: Insights into Plant Defense Mechanisms
Source: Int J Mol Sci. 2024 May 20;25(10):5557. doi: 10.3390/ijms25105557 (PMC11122538; doi:10.3390/ijms25105557)
Supplement: Supplementary file 1 [file ijms-25-05557-s001.zip]

Archive with 1 entries (1 files):
- ijms-2996889-supplementary.pdf
